# Supplementary material for: Five Unreported Ketone Compounds—Penicrustones A–E—From the Endophytic Fungus Penicillium crustosum
Source: Microorganisms. 2024 Oct 30;12(11):2195. doi: 10.3390/microorganisms12112195 (PMC11596421; doi:10.3390/microorganisms12112195)
Supplement: Supplementary file 1 [file microorganisms-12-02195-s001.zip]

Archive with 1 entries (1 files):
- microorganisms-3254348-supplementary.pdf
